# Supplementary material for: Intervention through Short Messaging System (SMS) and phone call alerts reduced HbA1C levels in ~47% type-2 diabetics–results of a pilot study
Source: PLoS One. 2020 Nov 17;15(11):e0241830. doi: 10.1371/journal.pone.0241830 (PMC7671489; doi:10.1371/journal.pone.0241830)
Supplement: S20 File — (ZIP) [file pone.0241830.s020.zip]

Archive with 6 entries (5 files):
- Supporting information Tables R4 - Pdf/Tables R3 - Pdf/
- Supporting information Tables R4 - Pdf/Tables R3 - Pdf/Table1.pdf
- Supporting information Tables R4 - Pdf/Tables R3 - Pdf/Table2.pdf
- Supporting information Tables R4 - Pdf/Tables R3 - Pdf/Table3.pdf
- Supporting information Tables R4 - Pdf/Tables R3 - Pdf/Table4.pdf
- Supporting information Tables R4 - Pdf/Tables R3 - Pdf/Table5.pdf
